# Supplementary material for: Plasticity of Escherichia coli cell wall metabolism promotes fitness and antibiotic resistance across environmental conditions
Source: eLife. 2019 Apr 9;8:e40754. doi: 10.7554/eLife.40754 (PMC6456298; doi:10.7554/eLife.40754)
Supplement: Figure 1—source data 1. — Supports Figure 1 and Figure 1—figure supplement 1. This data was used to generate growth curves, fits, and fit statistics in Figure 1—figure supplement 1. [file elife-40754-fig1-data1.csv]

Time	WT	pbpC	mrcB	mrcA
0	0.101	0.1	0.106	0.088
10	0.1	0.099	0.105	0.09
20	0.1	0.1	0.105	0.09
30	0.1	0.1	0.105	0.09
40	0.1	0.099	0.105	0.09
50	0.1	0.099	0.105	0.09
60	0.1	0.099	0.105	0.09
70	0.1	0.099	0.105	0.09
80	0.1	0.099	0.105	0.09
90	0.1	0.099	0.105	0.09
100	0.1	0.099	0.105	0.09
110	0.099	0.098	0.105	0.09
120	0.1	0.099	0.105	0.087
130	0.1	0.099	0.104	0.087
140	0.1	0.099	0.104	0.087
150	0.1	0.099	0.104	0.087
160	0.1	0.099	0.104	0.087
170	0.1	0.099	0.104	0.087
180	0.1	0.099	0.104	0.087
190	0.1	0.099	0.104	0.087
200	0.1	0.098	0.104	0.087
210	0.1	0.098	0.104	0.087
220	0.1	0.099	0.104	0.087
230	0.1	0.099	0.104	0.087
240	0.1	0.099	0.104	0.087
250	0.1	0.099	0.103	0.087
260	0.1	0.099	0.104	0.087
270	0.099	0.098	0.104	0.087
280	0.099	0.099	0.104	0.087
290	0.099	0.099	0.104	0.087
300	0.099	0.099	0.104	0.087
310	0.099	0.098	0.104	0.087
320	0.099	0.099	0.104	0.087
330	0.099	0.099	0.103	0.087
340	0.099	0.098	0.104	0.087
350	0.099	0.098	0.103	0.087
360	0.099	0.099	0.103	0.087
370	0.099	0.099	0.103	0.087
380	0.099	0.098	0.103	0.087
390	0.1	0.099	0.103	0.087
400	0.099	0.099	0.103	0.087
410	0.099	0.099	0.103	0.087
420	0.099	0.099	0.103	0.087
430	0.099	0.099	0.103	0.086
440	0.099	0.099	0.103	0.087
450	0.099	0.099	0.103	0.087
460	0.099	0.099	0.103	0.087
470	0.099	0.099	0.103	0.086
480	0.099	0.098	0.103	0.087
490	0.1	0.099	0.103	0.087
500	0.1	0.099	0.103	0.087
510	0.1	0.099	0.103	0.087
520	0.1	0.099	0.103	0.087
530	0.1	0.099	0.103	0.087
540	0.1	0.099	0.103	0.087
550	0.1	0.1	0.103	0.087
560	0.1	0.1	0.103	0.087
570	0.101	0.101	0.103	0.087
580	0.101	0.101	0.103	0.087
590	0.101	0.102	0.103	0.087
600	0.101	0.102	0.103	0.087
610	0.102	0.103	0.103	0.088
620	0.102	0.104	0.103	0.088
630	0.103	0.106	0.103	0.088
640	0.104	0.107	0.103	0.089
650	0.105	0.11	0.103	0.089
660	0.106	0.112	0.103	0.090
670	0.108	0.115	0.103	0.091
680	0.11	0.119	0.103	0.092
690	0.111	0.123	0.102	0.093
700	0.115	0.129	0.103	0.095
710	0.118	0.135	0.103	0.097
720	0.122	0.142	0.103	0.100
730	0.127	0.15	0.103	0.102
740	0.133	0.159	0.103	0.106
750	0.139	0.17	0.102	0.110
760	0.147	0.182	0.103	0.115
770	0.156	0.195	0.103	0.121
780	0.165	0.206	0.102	0.127
790	0.176	0.219	0.103	0.135
800	0.188	0.233	0.103	0.143
810	0.202	0.248	0.102	0.153
820	0.213	0.264	0.102	0.164
830	0.226	0.281	0.102	0.176
840	0.239	0.298	0.103	0.186
850	0.254	0.313	0.103	0.198
860	0.268	0.329	0.102	0.210
870	0.285	0.343	0.103	0.224
880	0.301	0.357	0.102	0.239
890	0.316	0.371	0.102	0.255
900	0.331	0.385	0.102	0.270
910	0.345	0.397	0.102	0.285
920	0.358	0.411	0.102	0.299
930	0.371	0.424	0.102	0.312
940	0.384	0.437	0.102	0.325
950	0.398	0.449	0.102	0.338
960	0.411	0.461	0.102	0.352
970	0.422	0.471	0.102	0.365
980	0.436	0.482	0.102	0.376
990	0.447	0.491	0.102	0.389
1000	0.458	0.5	0.102	0.400
1010	0.469	0.509	0.102	0.411
1020	0.48	0.518	0.102	0.422
1030	0.489	0.526	0.102	0.433
1040	0.497	0.534	0.102	0.443
1050	0.507	0.542	0.102	0.452
1060	0.517	0.549	0.102	0.460
1070	0.525	0.556	0.102	0.469
1080	0.533	0.562	0.103	0.477
1090	0.54	0.569	0.102	0.484
1100	0.547	0.575	0.102	0.492
1110	0.554	0.581	0.102	0.499
1120	0.56	0.586	0.102	0.506
1130	0.566	0.591	0.103	0.512
1140	0.572	0.596	0.102	0.519
1150	0.577	0.602	0.102	0.526
1160	0.582	0.608	0.102	0.532
1170	0.584	0.612	0.102	0.537
1180	0.591	0.618	0.102	0.542
1190	0.596	0.622	0.102	0.547
1200	0.599	0.627	0.102	0.552
