# Supplementary material for: Plasticity of Escherichia coli cell wall metabolism promotes fitness and antibiotic resistance across environmental conditions
Source: eLife. 2019 Apr 9;8:e40754. doi: 10.7554/eLife.40754 (PMC6456298; doi:10.7554/eLife.40754)
Supplement: Figure 1—source data 2. — Supports Figure 1 and Figure 1—figure supplement 1. This data was used to generate growth curves, fits, and fit statistics in Figure 1—figure supplement 1. [file elife-40754-fig1-data2.csv]

Time	WT	pbpC	mrcB	mrcA
0	0.103	0.1	0.099	0.09
10	0.101	0.1	0.099	0.09
20	0.1	0.099	0.099	0.09
30	0.1	0.099	0.099	0.09
40	0.1	0.099	0.098	0.09
50	0.1	0.099	0.099	0.09
60	0.1	0.099	0.098	0.09
70	0.1	0.099	0.098	0.09
80	0.1	0.099	0.098	0.086
90	0.1	0.099	0.098	0.086
100	0.099	0.099	0.098	0.09
110	0.1	0.099	0.098	0.087
120	0.1	0.099	0.098	0.086
130	0.1	0.099	0.098	0.086
140	0.1	0.099	0.098	0.086
150	0.099	0.099	0.098	0.086
160	0.099	0.099	0.098	0.086
170	0.099	0.099	0.098	0.086
180	0.099	0.098	0.098	0.086
190	0.1	0.098	0.098	0.086
200	0.099	0.098	0.098	0.086
210	0.099	0.099	0.098	0.086
220	0.099	0.098	0.098	0.086
230	0.099	0.098	0.098	0.086
240	0.099	0.099	0.098	0.086
250	0.099	0.098	0.098	0.086
260	0.1	0.098	0.098	0.086
270	0.099	0.099	0.098	0.086
280	0.1	0.099	0.098	0.086
290	0.099	0.099	0.098	0.087
300	0.1	0.099	0.098	0.087
310	0.099	0.099	0.098	0.087
320	0.1	0.099	0.098	0.087
330	0.1	0.1	0.098	0.087
340	0.1	0.1	0.099	0.088
350	0.101	0.101	0.099	0.088
360	0.102	0.102	0.1	0.09
370	0.102	0.104	0.1	0.09
380	0.104	0.106	0.102	0.09
390	0.106	0.109	0.103	0.1
400	0.108	0.113	0.105	0.097
410	0.112	0.119	0.108	0.101
420	0.116	0.126	0.112	0.106
430	0.123	0.137	0.118	0.113
440	0.132	0.151	0.125	0.123
450	0.143	0.17	0.137	0.136
460	0.16	0.181	0.151	0.153
470	0.178	0.206	0.171	0.169
480	0.195	0.229	0.182	0.186
490	0.222	0.253	0.207	0.210
500	0.249	0.277	0.232	0.229
510	0.274	0.299	0.257	0.251
520	0.298	0.321	0.281	0.271
530	0.321	0.338	0.303	0.290
540	0.343	0.361	0.323	0.309
550	0.363	0.378	0.339	0.326
560	0.387	0.392	0.361	0.340
570	0.404	0.404	0.385	0.361
580	0.42	0.416	0.396	0.375
590	0.431	0.425	0.406	0.387
600	0.442	0.435	0.411	0.398
610	0.453	0.445	0.432	0.408
620	0.46	0.452	0.433	0.418
630	0.469	0.461	0.448	0.427
640	0.478	0.469	0.456	0.436
650	0.486	0.477	0.473	0.445
660	0.495	0.485	0.471	0.453
670	0.501	0.491	0.479	0.46
680	0.508	0.498	0.487	0.47
690	0.516	0.504	0.493	0.47
700	0.521	0.511	0.5	0.48
710	0.528	0.516	0.506	0.486
720	0.532	0.523	0.511	0.492
730	0.538	0.526	0.514	0.498
740	0.544	0.535	0.521	0.504
750	0.549	0.54	0.526	0.511
760	0.555	0.546	0.533	0.518
770	0.558	0.551	0.537	0.523
780	0.563	0.554	0.542	0.529
790	0.568	0.562	0.547	0.537
800	0.575	0.568	0.552	0.543
810	0.579	0.571	0.557	0.55
820	0.584	0.578	0.56	0.554
830	0.59	0.582	0.564	0.558
840	0.594	0.588	0.569	0.559
850	0.601	0.594	0.574	0.562
860	0.604	0.597	0.578	0.564
870	0.607	0.602	0.58	0.566
880	0.61	0.605	0.584	0.568
890	0.61	0.607	0.587	0.570
900	0.612	0.608	0.59	0.572
910	0.614	0.61	0.593	0.576
920	0.616	0.612	0.596	0.576
930	0.618	0.613	0.599	0.579
940	0.62	0.615	0.603	0.580
950	0.62	0.616	0.606	0.583
960	0.622	0.618	0.609	0.584
970	0.625	0.618	0.611	0.59
980	0.626	0.621	0.615	0.589
990	0.628	0.622	0.617	0.591
1000	0.63	0.625	0.62	0.594
1010	0.629	0.625	0.621	0.596
1020	0.632	0.627	0.624	0.598
1030	0.634	0.628	0.626	0.601
1040	0.636	0.629	0.63	0.60
1050	0.638	0.632	0.632	0.61
1060	0.638	0.633	0.633	0.608
1070	0.641	0.635	0.637	0.611
1080	0.644	0.637	0.639	0.611
1090	0.646	0.639	0.641	0.616
1100	0.648	0.641	0.643	0.618
1110	0.65	0.642	0.645	0.621
1120	0.651	0.644	0.647	0.623
1130	0.653	0.647	0.649	0.625
1140	0.655	0.648	0.65	0.625
1150	0.656	0.65	0.652	0.630
1160	0.658	0.651	0.654	0.632
1170	0.66	0.653	0.656	0.634
1180	0.662	0.655	0.657	0.637
1190	0.663	0.657	0.658	0.639
1200	0.665	0.658	0.659	0.642
