# Supplementary material for: Plasticity of Escherichia coli cell wall metabolism promotes fitness and antibiotic resistance across environmental conditions
Source: eLife. 2019 Apr 9;8:e40754. doi: 10.7554/eLife.40754 (PMC6456298; doi:10.7554/eLife.40754)
Supplement: Figure 1—source data 3. — Supports Figure 1 and Figure 1—figure supplement 1. This data was used to generate growth curves, fits, and fit statistics in Figure 1—figure supplement 1. [file elife-40754-fig1-data3.csv]

Time	WT	pbpC	mrcB	mrcA
0	0.099	0.096	0.098	0.088
10	0.099	0.095	0.097	0.09
20	0.098	0.095	0.097	0.09
30	0.099	0.095	0.097	0.088
40	0.099	0.095	0.097	0.09
50	0.098	0.095	0.097	0.09
60	0.098	0.095	0.097	0.09
70	0.099	0.095	0.097	0.09
80	0.099	0.095	0.097	0.09
90	0.098	0.095	0.097	0.09
100	0.098	0.095	0.096	0.09
110	0.098	0.095	0.096	0.09
120	0.098	0.095	0.097	0.09
130	0.098	0.095	0.097	0.09
140	0.098	0.095	0.097	0.09
150	0.098	0.095	0.097	0.09
160	0.099	0.095	0.097	0.09
170	0.098	0.095	0.097	0.09
180	0.098	0.095	0.097	0.09
190	0.098	0.095	0.097	0.09
200	0.098	0.095	0.096	0.09
210	0.098	0.095	0.097	0.09
220	0.098	0.095	0.097	0.088
230	0.098	0.095	0.097	0.088
240	0.099	0.095	0.097	0.088
250	0.098	0.095	0.097	0.09
260	0.098	0.095	0.097	0.09
270	0.098	0.095	0.097	0.087
280	0.099	0.095	0.097	0.09
290	0.098	0.095	0.096	0.09
300	0.099	0.095	0.097	0.09
310	0.098	0.095	0.096	0.09
320	0.099	0.096	0.097	0.09
330	0.099	0.096	0.097	0.088
340	0.099	0.097	0.097	0.088
350	0.099	0.097	0.097	0.088
360	0.1	0.098	0.097	0.088
370	0.101	0.1	0.097	0.088
380	0.101	0.102	0.098	0.088
390	0.103	0.105	0.099	0.1
400	0.104	0.108	0.099	0.089
410	0.106	0.113	0.1	0.09
420	0.11	0.12	0.101	0.090
430	0.114	0.13	0.104	0.090
440	0.12	0.144	0.106	0.092
450	0.129	0.152	0.11	0.093
460	0.139	0.161	0.116	0.095
470	0.155	0.182	0.122	0.098
480	0.162	0.203	0.132	0.102
490	0.173	0.221	0.145	0.106
500	0.196	0.243	0.156	0.113
510	0.219	0.265	0.163	0.122
520	0.239	0.285	0.184	0.13
530	0.262	0.303	0.206	0.144
540	0.283	0.319	0.225	0.149
550	0.303	0.345	0.244	0.165
560	0.323	0.362	0.266	0.184
570	0.338	0.375	0.286	0.201
580	0.363	0.385	0.306	0.222
590	0.383	0.395	0.321	0.237
600	0.397	0.404	0.344	0.256
610	0.406	0.416	0.363	0.274
620	0.415	0.424	0.377	0.29
630	0.424	0.434	0.387	0.304
640	0.433	0.444	0.397	0.319
650	0.441	0.452	0.407	0.340
660	0.449	0.461	0.416	0.35
670	0.458	0.468	0.424	0.364
680	0.465	0.475	0.434	0.374
690	0.471	0.482	0.441	0.383
700	0.479	0.488	0.449	0.392
710	0.485	0.495	0.456	0.401
720	0.491	0.5	0.463	0.409
730	0.497	0.508	0.469	0.417
740	0.504	0.514	0.476	0.425
750	0.509	0.521	0.482	0.433
760	0.518	0.527	0.488	0.44
770	0.525	0.533	0.494	0.449
780	0.532	0.539	0.499	0.456
790	0.539	0.545	0.503	0.46
800	0.546	0.551	0.508	0.470
810	0.552	0.554	0.511	0.477
820	0.555	0.556	0.515	0.484
830	0.558	0.558	0.518	0.489
840	0.561	0.561	0.522	0.496
850	0.563	0.565	0.526	0.503
860	0.566	0.567	0.529	0.509
870	0.568	0.569	0.531	0.511
880	0.571	0.57	0.535	0.514
890	0.573	0.573	0.537	0.517
900	0.575	0.574	0.539	0.519
910	0.577	0.576	0.542	0.52
920	0.579	0.577	0.544	0.523
930	0.581	0.578	0.546	0.524
940	0.582	0.578	0.548	0.526
950	0.585	0.579	0.55	0.529
960	0.585	0.581	0.552	0.531
970	0.588	0.581	0.554	0.533
980	0.589	0.583	0.556	0.536
990	0.591	0.583	0.557	0.537
1000	0.593	0.585	0.559	0.539
1010	0.593	0.586	0.56	0.542
1020	0.596	0.587	0.563	0.543
1030	0.598	0.587	0.564	0.546
1040	0.599	0.59	0.566	0.55
1050	0.601	0.59	0.566	0.550
1060	0.602	0.59	0.569	0.552
1070	0.604	0.591	0.57	0.554
1080	0.606	0.593	0.572	0.555
1090	0.608	0.594	0.573	0.558
1100	0.61	0.595	0.574	0.560
1110	0.611	0.595	0.575	0.56
1120	0.613	0.596	0.577	0.563
1130	0.614	0.599	0.578	0.565
1140	0.616	0.6	0.579	0.567
1150	0.616	0.601	0.58	0.569
1160	0.619	0.602	0.582	0.571
1170	0.62	0.604	0.583	0.572
1180	0.622	0.604	0.584	0.58
1190	0.623	0.605	0.585	0.576
1200	0.624	0.606	0.586	0.576
